# Supplementary material for: Investigating the Spatial Distribution and Influencing Factors of Non-Grain Production of Farmland in South China Based on MaxEnt Modeling and Multisource Earth Observation Data
Source: Foods. 2024 Oct 24;13(21):3385. doi: 10.3390/foods13213385 (PMC11545377; doi:10.3390/foods13213385)
Supplement: Supplementary file 1 [file foods-13-03385-s001.zip]

Archive with 1 entries (1 files):
- foods-3241890-supplementary.pdf
